# Supplementary material for: The clinical significance of accompanying NME on preoperative MR imaging in breast cancer patients
Source: PLoS One. 2017 May 30;12(5):e0178445. doi: 10.1371/journal.pone.0178445 (PMC5448772; doi:10.1371/journal.pone.0178445)
Supplement: S1 File — (XLSX) [file pone.0178445.s001.xlsx]

## Sheet: Sheet1
Age	symptoms ① ASX ② palpable ③ Nipple discharge ④ chemo ⑤ post excision ⑥ pain ⑦ nipple retraction 8. eczema	Bx patho	BPE	Size MR(cm)	NME 포함 size	M vs N	associated NME 0. 없음, 1. 있음	multifocal M	shape	margin	enhancement	distribution	internal	Size Pathol(invasive)	Size Pathol(DCIS)	T stage	LN meta(無="0", 有="1")	meta 개수	N stage	Stage	ER(negative=0 positive=1)	PR(negative=0 positive=1)	C-erb B2 (0, 1, 2, 3)	p53(negative=0, positive=1)	Ki-67 (%)	FISH	Her2 final	Subtype, 1: luminal a, 2: luminal b, 3: TN, 4: her-2	NME final
77	1	IDC	1	1.3	4	m	1		3	2	2	3	2	1.5	2	1	1	1	1	2a	1	1	0	1	20		0	1	0
49	1	IDC	1	1.6		m	0	1	3	2	2	5	2	1	6	1	0	0	0	1A	1	1	0	1	20		0	1
57	1	IDC	1	6		m	0		2	1	1	3	2	0.8	1.3	1	0	0	0	1A	0	0	2	0	20	0	0	3
51	1	IDC	1	1.9	3.2	m	1		3	3	3	4	2	1.8		1	0	0	0	1A	1	1	1	1	30		0	1	0
58	2	IDC	1	2		m	0		3	2	2			1.2	2.5	2	0	0	0	2A	1	0	2	0	5	0	0	1
64	2	IDC	1	4.9	6.5	m	1		3	2	2	2	2	6.5		3	1	11	3	3C	0	0	3	1	70	1	1	4	1
59	2	IDC	1	2	7	m	1		3	2	2	2	2	1.5	4.6	2	0	0	0	2A	0	0	3	1	10		1	4	1
43	1	IDC	2	0.8		m	0		2	3	1			1.1	1.1	1	0	0	0	1A	1	1	2	1	5	0	0	1
54	1	IDC	1	2	5.7	m	1		3	2	2	3	2	1.7	1.7	1	0	0	0	1A	1	1	1	1	30		0	1	0
56	1	IDC	1	1.3	4	m	1		3	3	2	3	2	2.8	4	2	0	0	0	2A	1	1	0	1	5		0	1	1
44	2	IDC	1	1.7	3.1	m	1		3	2	3	3	2	1.4	1.5	1	0	0	0	1A	1	1	2	1	15	0	0	1	0
49	2	IDC	1	2.4	4.5	m	1		3	2	2	4	2	2.1	2.4	2	0	0	0	2A	1	1	2	0	50	0	0	1	0
54	2	IDC	1	2.4	3.8	m	1		3	2	2	1	2	2.2		2	0	0	0	2A	0	0	0	0	50		0	3	0
56	2	IDC	1	1.8	4.2	m	1		3	2	3	1	2	2.3	3.5	2	0	0	0	2A	0	0	3	1	50	1	1	4	1
55	1	IDC	1	1.2		m	0		3	2	2			0.9	2.5	1	0	0	0	1a	1	1	0	1	15	0		1
69	1	IDC	2	1.4		m	0	1	1	1	1	2	1	1.2	1.5	1	0	0	0	1a	1	1	1	0	5	0	0	1
50	2	IDC	3	3.9	5.1	m	1		3	3	2	2	2	3.5		2	1	1	1	2b	0	0	1	0	5		0	3	0
38	1	IDC	1	2.4		m	0		3	2	2			2.4		2	0	0	0	2a	1	0	3	0	15	1	1	2
47	2	IDC	1	2.3	3.2	m	1		3	2	2	3	2	2.3	3	2	0	0	0	2a	1	1	0	1	15		0	1	1
58	2	IDC	1	4.2		m	0		3	2	3			3.6		2	1	16	3	3c	0	0	3	1	15		1	4
41	1	IDC	4	1.4		m	0	1	3	3	2			1.3	3	1	0	0	0	1a	1	1	2	0	5	0	0	1
67	2	IDC	1	2.6	4.5	m	1		1	2	3	1	2	2.1		2	0	0	0	2a	0	0	0	1	70		0	3	0
55	1	IDC	3	0.7	5	m	1		2	2	2	3	2	0.6	5	1	0	0	0	1a	1	0	0	1	10		0	1	1
43	2	IDC	2	2.2	5.9	m	1		2	1	3	5	2	2.3		2	1	1	1	2b	0	0	0	0	30		0	3	0
37	1	IDC	1	2.1		m	0		3	3	3			2.3		2	0	0	0	2a	0	0	0	1	30		0	3
79	2	IDC	1	2		m	0		3	2	3			2.3		2	0	0	0	2a	1	0	0	0	10		0	1
79	2	IDC	1	2.2		m	0		3	3	3			2.5		2	0	0	0	2a	1	1	1	0	10		0	1
62	1	IDC	1	1.1		m	0		3	3	2			0.9		1	0	0	0	1a	1	1	1	0	5		0	1
58	2	IDC	1	2.7	5.7	m	1		3	2	2	3	2	3.5	4	2	0	0	0	2a	0	0	3	1	20		1	4	1
45	1	IDC	2	1.2		M	0		3	3	2			1.1		1	0		0	1a	1	1	1	0	10		0	1
55	1	IDC	1	0.7	5	M	1		1	2	3	3	2	0.7	1.6	1	0	0	0	1a	0	0	0	0	40		0	3	0
56	2	IDC	1	1.9		M	0		1	2	2			2.2		2	0		0	2a	0	0	3	0	25		1	4
55	1	IDC	1	1.8	3.8	M	1		3	2	2	1	2	1.7	3	1	0	0	0	1a	1	0	0	0	50		0	1	1
63	2	IDC	1	1.8		M	0		3	2	2			1.9		1	0	0	0	1a	1	1	1	0	15		0	1
44	1	IDC	3	1.7		M	0		1	2	2			1.8		1	0	0	0	1a	0	0	0	1	80		0	3
66	1	IDC	1	1.7		M	0		2	2	2			1.3		1	1	1	1	1a	1	1	2	1	5	0	0	1
42	2	IDC	3	1.2		M	0		1	1	2			1	2.2	1	0	0	0	1a	1	1	0	1	5		0	1
58	2	IDC	1	1.4		M	0		3	2	2			1.2		1	0	0	0	1a	0	0	0	1	40		0	3
55	1	IDC	1	1.8		M	0		3	2	2			1.2		1	0	0	0	1a	0	0	0	1	30		0	3
32	1	IDC	2	0.8		M	0		1	1	1			0.8		1	0	0	0	1a	1	1	0	0	5		0	1
57	1	IDC	1	1.1	5	M	1		3	2	2	3	2	1.1	2.5	1	0	0	0	1a	1	1	3	1	30		1	2	1
75	1	IDC	1	1.9		M	0		3	2	3			1.6		1	1	2	1	2a	1	1	1	0	5		0	1
34	1	IDC	4			M	0		3	2	2			2.2		2	0	0	0	2b	1	1	0	1	5		0	1
40	2	IDC	4	3.7		M	0		3	2	2			5.5		3	1	3	1	3a	1	1	1	1	10		0	1
50	2	IDC	2	3.8		M	0		3	2	2			2.4		2	1	10	3	3c	1	1	2	1	30	0	0	1
56	2	IDC	1	2.1		M	0		3	2	2			2.5		2	1	17	3	3c	0	0	1	1	5		0	3
58	2	IDC	1	2.3		M	0		3	2	2			2.3		2	1	1	1	2b	0	0	0	1	50		0	3
53	2	IDC	1	2.7	3.3	M	1		3	2	2	2	2	3		2	1	1	1	2b	1	0	3	0	30		1	2	1
54	2	IDC	1	3.7		M	0		3	2	2			2.5		2	0	0	0	2a	0	0	0	0	60		0	3
74	1	IDC	1	2.4		M	0		3	2	2			1.8	2.5	1	1	2	1	2a	1	1	2	1	5	0	0	1
33	1	IDC	1	1.7		M	0		3	2	2			1.7	2.1	1	0	0	0	1a	0	0	0	1	70		0	3
35	2	IDC	4	3.2		M	0		3	2	1			3.6		2	1	1	1	2b	0	0	1	1	50		0	3
44	1	IDC	1	1.4		M	0		3	2	1			1.2		1	0	0	0	1a	1	1	0	1	15		0	1
49	2	IDC	1	6		M	0		3	2	2			6.2		3	1	1	1	3a	0	0	0	1	30		0	3
44	2	IDC	2	3		M	0		3	2	2			4	4.5	2	0	0	0	2a	0	0	3	1	80		1	4
45	1	IDC	3	1.2		M	0		3	2	2			1.2		1	1	1	1	2a	1	1	1	0	5		0	1
54	1	IDC	3			M	0		3	2	2			1.5		1	0	0	0	1a	1	0	0	0	5		0	1
44	1	IDC	3	2.2		M	0		3	2	2			2.2		2	1	1	1	2b	1	1	1	1	15		0	1
60	1	IDC	2	1.7		M	0		3	2	2			1.2	3	1	0	0	0	1a	1	0	0	0	30		0	1
37	2	IDC	1	2.9		M	0		3	2	2			2.5		2	1	5	2	3a	1	1	1	1	20		0	1
73	1	IDC	1	1.9		M	0		3	2	2			1.9		1	1	2	1	2a	1	0	2	1	5	0	0	1
69	2	IDC	3	4.4		M	0		3	2	2			3.8		2	1	7	2	3a	1	0	3	1	10		1	2
44	2	IDC	1	2.2		M	0	1	3	2	2			2.3		2	1	6	2	3a	1	1	0	1	20		0	1
45	2	IDC	2	2	4.6	M	1		3	3	2	3	2	1.4	4.9	1	1	2	1	2a	1	0	0	0	10		0	1	1
40	1	IDC	2	0.7		M	0		2	1	1			0.7		1	0	0	0	1a	1	1	2	1	5	0	0	1
50	2	IDC	3	2.4		M	0	1	1	2	2	3	4	2.5	8.5	2	0	0	0	2a	0	0	3	1	15		1	4
61	2	IDC	2	2.3		M	0		3	2	2			1.9	2.6	1	0	0	0	1a	1	0	2	1	5	0	0	1
76	1	IDC	1	4.1		M	0		3	2	2			4.5		2	1	9	2	3a	0	0	0	1	30		0	3
55	1	IDC	2	0.8		M	0		2	1	1			0.6	whole	1	0	0	0	1a	1	0	0	0	5		0	1
50	1	IDC	3	1.6		M	0		3	2	2			1.8	1.8	1	0	0	0	2a	1	1	1	0	10		0	1
73		IDC	2	2.3	4.2	M	1		3	2	2	1	2	1.9	2.2	1	0	0	0	2a	0	0	2	1	20	1	1	4	1
43	2	IDC	3	1.3		M	0	1	3	3	2			0.9	2.6	1	1	2	1	2a	1	1	0	1	10		0	1
41	2	IDC	2	2.1	3.2	M	1		1	2	2	3	3	2.2	3.2	2	0	0	0	2a	1	1	0	1	5		0	1	1
58	2	IDC	4	2.3		M	0	1	3	2	2			2.3	2.3	2	0	0	0	2a	1	1	0	1	20		0	1
55	2	IDC	2	11.1		M	0		1	2	3			7.5		4	1	28	3	3c	0	0	0	1	30		0	3
51	1	IDC	1	0.8		M	0		1	2	2			0.4	0.4	1	0	0	0	1a	1	0	0	0	5		0	1
47	7	IDC	1	3.2	4.6	M	1		3	3	3	2	1	3	3	2	1	1	1	2b	1	1	0	1	5		0	1	0
50	2	IDC	2	1.7		M	0		2	2	3			1.6		1	0	0	0	1a	1	0	0	1	60		0	1
45	1	IDC	1	2.7	3.6	M	1		3	2	2	1	1	1.5	2	1	0	0	0	1a	1	1	3	1	50		1	2	1
63	6	IDC	2	2	4.4	M	1		3	2	2	3	2	1.2	1.6	1	1	1	1	2a	0	0	2	0	20	1	1	4	0
45	2	IDC	2	2.5	4.4	M	1		3	2	3	4	2	1.7	2.1	1	0	0	0	1a	1	1	2	1	5	0	0	1	0
43	1	IDC	3	1.8		M	0		3	3	2			1.5	2.2	1	1	2	1	2b	1	1	0	1	8		0	1
55	2	IDC	1	2.4		M	0	1	1	2	2			1.6	2.5	1	0	0	0	1a	0	0	3	1	80		1	4
53	2	IDC	1	1.1		M	0		2	3	2			1		1	1	1	1	2a	1	1	2	0	5	1	1	2
44	2	IDC	2	5		M	0	1	3	2	2			2.7	4	2	1	1	1	2b	1	1	2	1	10	0	0	1
54	1	IDC	1	1.6		M	0	1	2	3	2			1.8		1	1	5	2	3a	1	1	2	1	20	0	0	1
39	2	IDC	2	3.5		M	0		2	1	3			2.3		2	0	0	0	2a	0	0	2	0	20	?
71	1	IDC	1	1.6		M	0		1	1	1			1.6		1	0	0	0	1a	1	1	1	0	10		0	1
61	1	IDC	1	1.6	6	M	0		1	2	2			1.1		1	0	0	0	1a	0	0	0	0	30		0	3	1
58	2	IDC	2	3.1		M	0		3	2	2			1	3.2	1	0	0	0	1a	1	1	2	0	15	0	0	1
47	2	IDC	2	2.2		M	0		3	3	1			1.1	1.1	1	0	0	0	1A	1	1	0	1	5		0	1
42	1	IDC	2	1.8		M	0		3	2	1			1.9		1	1	1	1	IIA	1	1	3	1	70		1	2
43	2	IDC	1	0.7		M	0		1	2	1			0.6		1	0	0	0	IA	1	1	1	0	5		0	1
58	1	IDC	1	0.5		M	0		3	2	1			0.4		1	0	0	0	IA	1	1	0	0	5		0	1
43	1	IDC	2	1.9		M	0		3	2	2			1.2	1.2	1	0	0	0	IA	1	1	3	1	30		1	2
62	2	IDC	3	2.8		M	0		3	2	2			2.4	3	2	1	4	2	IIIA	0	0	0	0	70		0	3
60	1	IDC	2	1.9	5	M	1		3	2	2	3	3	1.5	4	1	0	0	0	IA	0	0	0	1	10		0	3	1
60	2	IDC	1	2.5		M	0		3	2	2			2.2		2	0	0	0	IIA	1	0	0		10		0	1
41	2	IDC	1	1.4	7	M	1		3	2	2	3	3	1.5	7	1	0	0	0	IA	1	1	1	1	10		0	1	1
53	2	IDC	4	2		M	0		3	2	1			1.7	3	1	0	0	0	IA	0	0	1	0	20		0	3
42	1	IDC	4	2.5		M	0		3	3	1	1	2	2.5		2	0	0	0	IIA	1	1	0	1	10		0	1
69	2	IDC	2	2		M	0		3	2	2			1.8		1	1	2	1	2a	1	1	0	1	20		0	1
70	2	IDC	1	2.2		M	0		3	3	2			1		1	0	0	0	IA	1	1	1	1	15		0	1
51	1	IDC	3	2.7		M	0		3	2	2			0.9		1	1	2	1	IIA	1	1	1	0	5		0	1
53	2	IDC	2	2.9	5	M	1		3	3	2	3	3	3.2	4	2	1	15	3	IIIC	1	0	0	1	15		0	1	1
47	2	IDC	2	5	7	M	1		3	3	2	4	2	4.8	6	2	1	3	1	IIB	1	0	1	1	5		0	1	1
54	2	IDC	2	1.5		M	0		1	1	2			1.5	2	1	0	0	0	IA	1	1	2	1	25	0	0	1
76	2	IDC	2	2		M	0		3	2	2			2.5	3	2	1	1	1	IIA	1	0	1	0	90		0	1
78	2	IDC	1	3		M	0	1	3	2	2			2.5		2	1	2	1	IIIA	1	0	2	0	10	?
45	2	IDC	1	4.1		M	0	1	3	2	2			2.2	2.2	2	0	0	0	IIA	1	0	1	0	40		0	1
52	7	IDC	2	1.5		M	0		3	2	2			1.2		1	0	0	0	IA	1	1	0	1	5		0	1
43	2	IDC	2	3		M	0		3	2	2			2.4	3.2	2	0	0	0	IIA	1	0	3	1	40		1	2
58	1	IDC	1	2.6		M	0		3	3	2			0.4	2	1	0	0	0	IA	1	0	1	1	5		0	1
49	1	IDC	3	2	4	M	1		3	3	1	3	2	1.6		1	1	1	1	IIA	1	1	2	1	5	0	0	1	0
54	1	IDC	2	1.2		M	0		3	3	1			1.3		1	0	0	0	IA	1	1	0	1	2		0	1
62	1	IDC	2	1.5		M	0		3	3	2			0.8	0.8	1	0	0	0	IA	1	1	1	1	10		0	1
58	2	IDC	1	2.4		M	0		3	3	2			1.9		1	1	1	1	IIA	0	0	2	1	30	1	1	4
43	2	IDC	2	2.5		M	0		1	1	1			1.7		1	1	1	1	IIA	1	1	0	0	15		0	1
72	2	IDC	1	1.7	3.6	M	1		3	2	2	2	1	2.2	2.2	2	0	0	0	IIA	1	1	0	1	5		0	1	0
53	1	IDC	1	2.3		M	0		3	3	1			0.5	2.1	1	0	0	0	IA	1	1	0	1	5	0	0	1
63	2	IDC	1	1.5		M	0		1	1	3			1.6		1	0	0	0	IA	1	1	0	0	5	0	0	1
69	2	IDC	1	2.9		M	0		3	2	2			2.5	2.5	2	0	0	0	IIA	1	0	0	0	60	0	0	1
49	1	IDC	3	1.7		M	0		3	2	2			1.3	1.6	1	0	0	0	IA	1	1	0	1	5		0	1
50		IDC	3	1.9	2.4	M	1		2	2	2	1	2	1.9	2.5	1	0	0	0	IA	1	1	3	1	15	1	1	2	1
72	2	IDC	2	2.7		M	0		3	2	2			1.8	3	1	1	1	1	IIA	0	0	0	0	20		0	3
58	2	IDC	1	2, 1.2		M	0	1	3	3	2			2.5	3	2	0	0	0	IIA	1	0	0	0	15		0	1
43		IDC	3	3.1	5	M	0		3	3	2	2	1	3.2	3.6	2	0	0	0	IIA	0	0	1	0	15		0	3	0
60	1	IDC	3	3	5	M	1		3	3	1	2	1	2.7	2.7	2	0	0	0	IIA	1	0	3	0	70	1	1	2	0
56	1	IDC	2	2.7		M	0		3	3	2			2.5		2	1	1	1	IIB	1	0	0	1	20		0	1
45		IDC	2	1.6		M	0		3	2	1			1.9	2.4	1	0	0	0	IA	1	1	0	1			0	1
48		IDC	4			M	0	1	3	3	2			3	3	2	0	0	0	IIA	1	0	2	0	10	0	0	1
68		IDC	2	1.3		M	0		1	3	2			1.1		1	0	0	0	1a	1	1	0	0	5	0	0	1
54	1	IDC	2	4.7		M	0		3	3	2			3.5	3.5	2	1	1	1	IIB	1	1	0	0	5	0	0	1
46	2	IDC	4	2.5		M	0		3	3	2			2.8		2	0	0	0	2a	0	0	0	1	50	0	0	3
57	1	IDC	1	1.7		M	0	1	3	3	2	2	1	1.4	3	1	1	4	2	IIIA	1	1	3	1	10	1	1	2
56		IDC	2	1.2		M	0		3	2	2			1.1		1	0	0	0	Ia	1	1	0	0	10	0	0	1
77	6	IDC	2	1.3		M	0		3	2	1			1.2	1.2	1	0	0	0	Ia	1	1	0	1	5	0	0	1
64	1	IDC	4	1.1		M	0		3	3	2			1.2	1.5	1	0	0	0	IA	1	1	3	0	10	1	1	2
60	2	IDC	2	1.5		M	0		3	3	2			0.7		1	0	0	0	IA	1	1	0	1	15	0	0	1
50	1	IDC	2			M	0		1	3	2			1.1		1	0	0	0	1A	1	1	2	1	10	0	0	1
46	1	IDC	2	0.8		M	0		1	3				0.6		1	0	0	0	1A	1	1	0	0	5	1	1	1
58	1	IDC	2	0.8		M	0		1	1	2			0.9		1	0	0	0	1A	1	1	1	0	10		0	1
67	1	IDC	1	1.5	3.7	M	1		1	3	2	1	2	1.4	1.6	1	0	0	0	1A	0	0	0	1	70		0	3	0
22	2	IDC	3	3.2		M	1	1	3	2	3	2	1	2.1		2	1	3	1	IIB	1	1	2	1	50	?			1
51		IDC	1	1.5		M	0		3	2	3			2		2	0	0	0	IIA	0	0	1	0	80		0	3
42	1	IDC	3	2.3		M	0	1	3	3	1	1	1	1.7	2.2	1	0	0	0	IA	1	1	1	1	10		0	1
67	7	IDC	1	1.6		M	0		1	3	2			2.2		2	1	3	1	IIB	0	0	3	1	10		1	4
39	2	IDC	3	4		M	0		3	2	2	3	2	6.7		3	1	21			1	1	2	0	20	0	0	1
74	1	IDC	1	1		M	0		1	2	3			1.2		1	0	0	0	1a	1	1	0	0	10		0	1
39	6	IDC	3	2.5	4.3	M	1		2	2	2	3	2	4.5	4.5	2	1	1	1	2b	1	1	2	0	30	1	1	2	1
59	1	IDC	1	0.7		M	0		1	2	1			0.3	0.4	1	0	0	0	1a	1	1	2	0	5	0	0	1
52	1	IDC	1	3.3		M	0		3	2	2			3		2	1	2	1	IIB	0	0	0	1	50		0	3
62	1	IDC	1	1.9		M	0		3	3	2			2.1		2	0	0	0	IIA	1	0	1	1	15		0	1
58	1	IDC	1	2.6	3.9	M	1		3	2	2	2	2	3.5		2	0	0	0	2a	0	0	3	1	50		1	4	1
67	1	IDC	1	0.7		M	0		2	2	1	2	1	0.6	1.5	1	0	0	0	1a	1	1	1	1	5		0	1
65	1	IDC	1	1.4		M	0		1	1	1			1.4	1.6	1	0	0	0	1a	1	0	1	0	10		0	1
58	1	IDC	1	2.3	3.7	M	1		3	3	2	2	1	2.2		2	0	0	0	2a	1	1	1	0	20		0	1	0
38	2	IDC	2	3		M	0		3	2	2			2.3		2	0	0	0	2a	0	0	0	0	25		0	3
47	1	IDC	1	1.8		M	0		1	1	3	1	2	2.3		2	0	0	0		0	0	1	0	70		0	3
59	2	IDC	1	4.5		M	0	1	3	2	2			2.3		2	1	5	2	3a	1	1	3	1	30		0	2
50	2	IDC	2	1.2		M	0		3	3	1			1.6		1	1	1	1	2a	1	1	0	1	10		0	1
40	2	IDC	1	1.4		M	0		2	3	2			1.2		1	0	0	0	1a	1	1	0	1	5		0	1
35	2	IDC	4	2.6		M	0		3	2	2			2.5		2	0	0	0	2a	1	1	3	0	20		0	2
